# Supplementary material for: Loss of Multimerin-2 and EMILIN-2 Expression in Gastric Cancer Associate with Altered Angiogenesis
Source: Int J Mol Sci. 2018 Dec 11;19(12):3983. doi: 10.3390/ijms19123983 (PMC6321373; doi:10.3390/ijms19123983)
Supplement: Supplementary file 1 [file ijms-19-03983-s001.zip]

Archive with 4 entries (3 files):
- ijms-393094-SI/ijms-393094 Supplemental material for proof/
- ijms-393094-SI/ijms-393094 Supplemental material for proof/Figure S1.pdf
- ijms-393094-SI/ijms-393094 Supplemental material for proof/Supplemental video S1.mpg
- ijms-393094-SI/ijms-393094 Supplemental material for proof/Supplemetal Video S1 .pdf
